# Supplementary material for: The Chemical and Sensory Impact of Cap Management Techniques, Maceration Length, and Ethanol Level in Syrah Wines from the Central Coast of California
Source: Molecules. 2025 Apr 10;30(8):1694. doi: 10.3390/molecules30081694 (PMC12029964; doi:10.3390/molecules30081694)
Supplement: Supplementary file 1 [file molecules-30-01694-s001.zip]

Archive with 9 entries (8 files):
- molecules-3560774-supplementary/
- molecules-3560774-supplementary/Figure S1.pdf
- molecules-3560774-supplementary/Figure S2.pdf
- molecules-3560774-supplementary/Table S1.pdf
- molecules-3560774-supplementary/Table S2.pdf
- molecules-3560774-supplementary/Table S3.pdf
- molecules-3560774-supplementary/Table S4.pdf
- molecules-3560774-supplementary/Table S5.pdf
- molecules-3560774-supplementary/Table S6.pdf
